# Supplementary material for: Multi-, Inter-, and Transdisciplinarity within the Public Health Workforce: A Scoping Review to Assess Definitions and Applications of Concepts
Source: Int J Environ Res Public Health. 2022 Sep 1;19(17):10902. doi: 10.3390/ijerph191710902 (PMC9517885; doi:10.3390/ijerph191710902)
Supplement: Supplementary file 1 [file ijerph-19-10902-s001.zip]

Archive with 1 entries (1 files):
- ijerph-1869733-supplementary.xlsx
