# Supplementary material for: Multi-, Inter-, and Transdisciplinarity within the Public Health Workforce: A Scoping Review to Assess Definitions and Applications of Concepts
Source: Int J Environ Res Public Health. 2022 Sep 1;19(17):10902. doi: 10.3390/ijerph191710902 (PMC9517885; doi:10.3390/ijerph191710902)
Supplement: Supplementary file 1 [file ijerph-19-10902-s001.zip › ijerph-1869733-supplementary.xlsx]

## Sheet: Tabelle1
Title	Authors	Year of publication	Concepts mentioned: multi- disciplinary (yes/no)	Concepts mentioned: inter- disciplinary (yes/no)	Concepts mentioned: trans- disciplinary (yes/no)	Definition provided?	Country of first author
Included articles with a definition of multi-, inter- or transdisciplinarity
One health-Transdisciplinary opportunities for SETAC leadership in integrating and improving the health of people, animals, and the environment.	Aguirre, A Alonso; Beasley, Val R; Augspurger, Tom; Benson, William H; Whaley, Janet; Basu, Niladri;	2016	no	yes	yes	yes, both	USA		yes, both = articles providing both a definition in the authors' own words and a citation with a definition of one or more of the three concepts
Producing Interdisciplinary Competent Professionals: Integrating One Health Core Competencies into the Veterinary Curriculum at the University of Rwanda	Amuguni, Hellen J; Mazan, Melissa; Kibuuka, Robert;	2017	yes	yes	yes	yes, citation	USA
How can scientists bring research to use: the HENVINET experience	Bartonova, A	2012	no	yes	yes	yes, both	Norway
School-based primary NCD risk reduction: education and public health perspectives	Bay, Jacquie L; Hipkins, Rosemary; Siddiqi, Kamran; Huque, Rumana; Dixon, Robyn; Shirley, Debra; Tairea, Karen; Yaqona, Delaney; Mason-Jones, Amanda; Vickers, Mark H;	2017	yes	yes	no	yes, citation	New Zealand
Columbia Public Health Core Curriculum: Short-Term Impact	Begg, Melissa D; Fried, Linda P; Glover, Jim W; Delva, Marlyn; Wiggin, Maggie; Hooper, Leah; Saxena, Roheeni; de Pinho, Helen; Slomin, Emily; Walker, Julia R; Galea, Sandro	2015	no	yes	no	yes, citation	USA
Towards unity for health: lessons for health development in Canada	Bolduc, Nicole; Grand'Maison, Paul;	2007	no	yes	no	yes, citation	Canada
A scoping review of interdisciplinary collaboration in addictions education and training	Broyles, Lauren M; Conley, James W; Harding, John D Jr; Gordon, Adam J	2013	yes	yes	yes	yes, citation	USA
Kuskaya: a training program for collaboration and innovation in global health	Chan, Michelle C.; Bayer, Angela M.; Zunt, Joseph R.; Blas, Magaly M.; Garcia, Patricia J.	2019	no	yes	no	yes, citation	Peru
Defining Clinical Public Health	Choi, Bernard; Pakes, Barry; Bilotta, Rose; Graham, Kathryn; Gupta, Neeru; King, Arlene S.; Dimaras, Helen; Wei, Xiaolin; Gibson, Brian; Reynolds, Donna L.; Morris, Shaun K.; Selby, Peter; Harvey, Bart J.; Fox, Ann L.; Rachlis, Beth; Bhuiyan, Shafi; Nnorom, Onye; Upshur, Ross	2021	yes	yes	no	yes, citation	Canada, China
Strategies for Disease Prevention and Health Promotion in Urban Areas: The Erice 50 Charter	D’Alessandro, D.; Arletti, S.; Azara, A.; Buffoli, M.; Capasso, L.; Cappuccitti, A.; Casuccio, A.; Cecchini, A.; Costa, G.; Martino, A. M. de; Dettori, M.; Di Rosa, E.; Fara, G. M.; Ferrante, M.; Giammanco, G.; Lauria, A.; Melis, G.; Moscato, U.; Oberti, I.; Patrizio, C.; Petronio, M. G.; Rebecchi, A.; Romano Spica, V.; Settimo, G.; Signorelli, C.; Capolongo, S.	2017	yes	yes	yes	yes, citation	Italy
Identifying actions to foster cross-disciplinary global health research: a mixed-methods qualitative case study of the IMPALA programme on lung health and tuberculosis in Africa	Ding, Yan; Tomeny, Ewan M.; Bates, Imelda	2022	yes	yes	yes	yes, citation	UK
Education for health: case studies of two multidisciplinary MPH/MSc public health programmes in the UK	El Ansari, W; Russell, J; Wills, J;	2003	yes	no	no	yes, citation	UK
Taking public health out of the ghetto': the policy and practice of multi-disciplinary public health in the United Kingdom	Evans, David;	2003	yes	no	no	yes, citation	UK
A 'Knowledge Ecologies' Analysis of Co-designing Water and Sanitation Services in Alaska	Fam, Dena; Sofoulis, Zoë;	2017	no	no	yes	yes, both	Australia
Psychologists in public health: Historical aspects and current challenges	Ferreira-Neto, João L; Henriques, Mariana A;	2016	yes	yes	no	yes, both	Brazil
Improving food safety in the domestic environment: the need for a transdisciplinary approach.	Fischer et al.	2005	yes	no	yes	yes, own definition	Netherlands
The Swiss NEHAP: why it ended	Forbat, Julien;	2015	no	yes	no	yes, both	Switzerland
One health approach to tackle brucellosis: a systematic review.	Ghanbari, Mahboubeh Khaton and Gorji, Hasan Abolghasem and Behzadifar, Masoud and Sanee, Nadia and Mehedi, Nafiul and Bragazzi, Nicola Luigi	2020	yes	no	no	yes, citation	Iran
The burgeoning field of transdisciplinary adaptation research in Quebec (1998-): a climate change-related public health narrative.	Gosselin, Pierre and BÃ©langer, Diane and Lapaige, VÃ©ronique and LabbÃ©, Yolaine	2011	no	no	yes	yes, both	Canada
Developing European guidelines for training care professionals in mental health promotion.	Greacen, Tim and Jouet, Emmanuelle and Ryan, Peter and Cserhati, Zoltan and Grebenc, Vera and Griffiths, Chris and Hansen, Bettina and Leahy, Eithne and da Silva, Ksenija Maravic and SabiÄ‡, Amra and De Marco, Angela and Flores, Paz	2012	no	yes	no	yes, both	France
Development of Digital Health Messages for Rural Populations in Tanzania: Multi- and Interdisciplinary Approach.	Holst, Christine and Isabwe, Ghislain Maurice Norbert and Sukums, Felix and Ngowi, Helena and Kajuna, Flora and RadovanoviÄ‡, Danica and Mansour, Wisam and Mwakapeje, Elibariki and Cardellichio, Peter and Ngowi, Bernard and Noll, Josef and Winkler, Andrea Sylvia	2021	yes	yes	no	yes, both	Germany
Accelerators: Sparking Innovation and Transdisciplinary Team Science in Disparities Research.	Horowitz, Carol R and Shameer, Khader and Gabrilove, Janice and Atreja, Ashish and Shepard, Peggy and Goytia, Crispin N and Smith, Geoffrey W and Dudley, Joel and Manning, Rachel and Bickell, Nina A and Galvez, Maida P	2017	no	no	yes	yes, both	USA
A Framework for Training Transdisciplinary Scholars in Cancer Prevention and Control.	James, Aimee S and Gehlert, Sarah and Bowen, Deborah J and Colditz, Graham A	2015	no	no	yes	yes, both	USA
The MCH training program: developing MCH leaders that are equipped for the changing health care landscape.	Kavanagh, Laura and Menser, Michelle and Pooler, Jennifer and Mathis, Sheryl and Ramos, Lauren Raskin	2015	no	yes	no	yes, both	USA
Health and the built environment: exploring foundations for a new interdisciplinary profession.	Kent, Jennifer and Thompson, Susan	2012	no	yes	no	yes, citation	Australia
Innoversity in knowledge-for-action and adaptation to climate change: the first steps of an 'evidence-based climatic health' transfrontier training program	Lapaige, Véronique; Essiembre, Hélène	2010	no	no	yes	yes, both	Canada
The psychiatrist and community mental health practice	Lief, V F; Brotman, R	1968	yes	yes	no	yes, own definition	USA
The Roses Ocean and Human Health Chair: A New Way to Engage the Public in Oceans and Human Health Challenges	Lloret, Josep; Abós-Herràndiz, Rafael; Alemany, Sílvia; Allué, Rosario; Bartra, Joan; Basagaña, Maria; Berdalet, Elisa; Campàs, Mònica; Carreño, Arnau; Demestre, Montserrat; Diogène, Jorge; Fontdecaba, Eva; Gascon, Mireia; Gómez, Sílvia; Izquierdo, Angel; Mas, Lluïsa; Marquès, Montse; Pedro-Botet, Juan; Pery, Maria; Peters, Francesc; Pintó, Xavier; Planas, Marta; Sabatés, Ana; San, Joan; Sanchez-…	2020	no	no	yes	yes, both	Spain
Education and Training: Key Factors in Global Occupational and Environmental Health	Lucchini, Roberto G; McDiarmid, Melissa; Van der Laan, Gert; Rosen, Mitchel; Placidi, Donatella; Radon, Katja; Ruchirawat, Mathuros; Kurtz, Lena; Landrigan, Philip;	2018	yes	yes	no	yes, both	USA, Italy
Exploring the multidisciplinary extent of public health career structures in 12 countries: an exploratory mapping	Manyara, Anthony M; Buunaaisie, Camillus; Annett, Hugh; Bird, Emma; Bray, Issy; Ige, Janet; Jones, Mat; Orme, Judy; Pilkington, Paul; Evans, David;	2018	yes	no	no	yes, both	UK
Intersectoral collaboration between the medical and veterinary professions in low-resource societies: The role of research and training institutions.	Marcotty, Tanguy; Thys, Eric; Conrad, Patricia; Godfroid, Jacques; Craig, Philip; Zinsstag, Jakob; Meheus, Filip; Boukary, Abdou Razac; Badé, Mallam Abdou; Sahibi, Hamid; Filali, Hind; Hendrickx, Saskia; Pissang, Cyrille; Van Herp, Michel; van der Roost, Dirk; Thys, Séverine; Hendrickx, David; Claes, Marleen; Demeulenaere, Tine; van Mierlo, Joep; Dehoux, Jean-Paul; Boelaert, Marleen;	2013	no	yes	yes	yes, both	Belgium, South Africa
Effects of interdisciplinary training on MCH professionals, organizations and systems.	Margolis, Lewis H; Rosenberg, Angela; Umble, Karl; Chewning, Linda;	2012	no	yes	no	yes, own definition	USA
Social work interest in prevention: A content analysis of the professional literature.	Marshall, Jamie Wyatt; Ruth, Betty J; Sisco, Sarah; Bethke, Christina; Piper, Tinka Markham; Cohen, Micaela; Bachman, Sarah;	2011	no	no	yes	yes, citation	USA
Training the transdisciplinary scientist: a general framework applied to tobacco use behavior	Nash, Justin M; Collins, Bradley N; Loughlin, Sandra E; Solbrig, Marylou; Harvey, Richard; Krishnan-Sarin, Suchitra; Unger, Jennifer; Miner, Cindy; Rukstalis, Margaret; Shenassa, Edmond; Dubé, Catherine; Spirito, Anthony	2003	yes	yes	yes	yes, both	USA
Missed opportunities? Locating health promotion within multidisciplinary public health	Orme, Judy; Viggiani, Nick de; Naidoo, Jennie; Knight, Teri	2007	yes	no	no	yes, citation	UK
Legal Epidemiology: The Science of Law	Ramanathan, Tara; Hulkower, Rachel; Holbrook, Joseph; Penn, Matthew	2017	no	no	yes	yes, citation	USA
[Generalists or Specialists? Interdisciplinarity in, and Scientific Development of, Public Health in Germany]	Razum, O.; Dockweiler, C.	2015	no	yes	no	yes, own definition	Germany
A Blueprint to Evaluate One Health	Rüegg, Simon R.; McMahon, Barry J.; Häsler, Barbara; Esposito, Roberto; Nielsen, Liza Rosenbaum; Ifejika Speranza, Chinwe; Ehlinger, Timothy; Peyre, Marisa; Aragrande, Maurizio; Zinsstag, Jakob; Davies, Philip; Mihalca, Andrei Daniel; Buttigieg, Sandra C.; Rushton, Jonathan; Carmo, Luís P.; Meneghi, Daniele de; Canali, Massimo; Filippitzi, Maria E.; Goutard, Flavie Luce; Ilieski, Vlatko; Milićevi…	2017	no	yes	yes	yes, both	Switzerland
Transdisciplinary approaches to building the capacity of the public health workforce	Taub	2003	yes	yes	yes	yes, both	USA
An interdisciplinary MPH via distance learning: meeting the educational needs of practitioners	Umble, Karl E; Shay, Saundra; Sollecito, William;	2003	no	yes	no	yes, citation	USA
Teaching women's health from a public health perspective: development of an innovative undergraduate course.	Vamos, C A; Richman, A R; Noel-Thomas, S; Daley, E M;	2012	no	no	yes	yes, both	USA
The Imperative of Public Health Education: A Global Perspective	White, Franklin	2013	yes	yes	no	yes, both	Canada
Conceptualising geographies of health knowledge: the emergence of new education spaces for public health	Williamson, S.	2004	yes	no	no	yes, citation	UK
Interdisciplinary problem-based learning as a method to prepare Micronesia for public health emergencies	Yamada, Seiji; Durand, A Mark; Chen, Tai-Ho; Maskarinec, Gregory G;	2007	yes	yes	no	yes, both	USA
Title	Authors	Year of publication	Concepts mentioned: multi- disciplinary (yes/no)	Concepts mentioned: inter- disciplinary (yes/no)	Concepts mentioned: trans- disciplinary (yes/no)	Definition provided?	Country of first author
Included articles without a definition of multi-, inter- or transdisciplinarity
Not too much, not too little, but just enough?': observations on continuing professional development in Public Health in the north of England.	Acquilla, S; O'Brien, M; Kernohan, E;	1998	yes	no	no	no	*not examined for articles without a definition
Enhancing interprofessional education: integrating public health and social work perspectives.	Addy, Cheryl L; Browne, Teri; Blake, Elizabeth W; Bailey, Jennifer;	2015	no	yes	no	no
Bridging graduate education in public health and the liberal arts.	Aelion, C Marjorie; Gubrium, Aline C; Aulino, Felicity; Krause, Elizabeth L; Leatherman, Thomas L;	2015	yes	yes	no	no
One Health Approach to Address Zoonotic Diseases	Aggarwal, Divya; Ramachandran, Anandhi;	2020	no	yes	yes	no
Strategic leadership capacity building for Sub-Saharan African health systems and public health governance: a multi-country assessment of essential competencies and optimal design for a Pan African DrPH	Agyepong, Irene Akua; Lehmann, Uta; Rutembemberwa, Elizeus; Babich, Suzanne M; Frimpong, Edith; Kwamie, Aku; Olivier, Jill; Teddy, Gina; Hwabamungu, Boroto; Gilson, Lucy	2018	no	yes	no	no
Public-health education at Kansas State University	Akers, Jennifer; Payne, Patricia; Ann Holcomb, Carol; Rush, Bonnie; Renter, David; Moro, Manuel H; Freeman, Lisa C;	2011	yes	yes	no	no
Enhancing Public Health Capacity by using Epidemiological Teams in a Public Health Setting	Akram, Hammad;	2017	yes	no	no	no
Prevention, control and treatment of HIV-AIDS among injecting drug use in Bandung, Indonesia.	Alisjahbana, Bachti; Susanto, Herman; Roesli, Rully; Yusuf, Hadi; Hinduan, Zahrotur; Mase, Johannes C; Surahman, Eri; van der Ven, Andre;	2009	yes	no	no	no
Demography and Public Health Emergency Preparedness: Making the Connection.	Allen, Heather; Katz, Rebecca;	2010	no	yes	no	no
Developing a framework and priorities to promote mobility among older adults.	Anderson, Lynda A; Slonim, Amy; Yen, Irene H; Jones, Dina L; Allen, Peg; Hunter, Rebecca H; Goins, R Turner; Leith, Katherine H; Rosenberg, Dori; Satariano, William A; McPhillips-Tangum, Carol;	2014	yes	no	yes	no
Developing a Framework for Population Health in Interprofessional Training: An Interprofessional Education Module.	Anderson, Olivia S; August, Ella; Goldberg, Phoebe K; Youatt, Emily; Beck, Angela J;	2019	no	no	no	no
Developing an interdisciplinary, community-based education program for health professions students: the Rochester experience.	Andrus, Noelle C; Bennett, Nancy M;	2006	no	yes	no	no
Primary Prevention of Cervical Cancer: American Society of Clinical Oncology Resource-Stratified Guideline	Arrossi, Silvina; Temin, Sarah; Garland, Suzanne; Eckert, Linda O'Neal; Bhatla, Neerja; Castellsagué, Xavier; Alkaff, Sharifa Ezat; Felder, Tamika; Hammouda, Doudja; Konno, Ryo; Lopes, Gilberto; Mugisha, Emmanuel; Murillo, Rául; Scarinci, Isabel C; Stanley, Margaret; Tsu, Vivien; Wheeler, Cosette M; Adewole, Isaac Folorunso; de Sanjosé, Silvia;	2017	yes	no	no	no
Pharmacy Emergency Preparedness and Response (PEPR): a proposed framework for expanding pharmacy professionals' roles and contributions to emergency preparedness and response during the COVID-19 pandemic and beyond.	Aruru, Meghana; Truong, Hoai-An; Clark, Suzanne;	2021	no	yes	no	no
A Collaborative Multidisciplinary and Without-Walls Research Curriculum in Global Health.	Asgary, Ramin	2018	yes	yes	no	no
Advancing Science: How Bias Holds Us Back.	Asplund, Maria; Welle, Cristin G;	2018	yes	yes	no	no
Nursing practice and global refugee migration: initial impressions from an Intergovernmental-Academic Partnership.	Bampoh, V; Thongkhamkitcharoen, M; Dicker, S; Dalal, W; Frerich, E; Mann, E; Porta, C; Siddons, N; Stauffer, W M; Hoffman, S J;	2020	yes	yes	no	no
The World Health Organization and public health research and practice in tuberculosis in India.	Banerji, Debabar;	2012	yes	no	no	no
Intersystem Implications of the Developmental Origins of Health and Disease: Advancing Health Promotion in the 21st Century	Barnes, Michael D; Heaton, Thomas L; Goates, Michael C; Packer, Justin M;	2016	yes	yes	no	no
Latin American Adult Immunisation Advocacy Summit: Overcoming regional barriers to adult vaccination.	Barratt, Jane; Mishra, Vyvyan; Acton, Megan;	2019	yes	no	no	no
The state of the art of cancer control in 30 European countries in 2008.	Bastos, Joana; Peleteiro, Bárbara; Gouveia, Joaquim; Coleman, Michel P; Lunet, Nuno;	2010	yes	no	no	no
Interdisciplinary Network for Epidemiological Research in Berlin--EpiBerlin	Bau, A M;	2004	yes	no	no	no
Field Epidemiology and Laboratory Training Programs in West Africa as a model for sustainable partnerships in animal and human health.	Becker, Karen M; Ohuabunwo, Chima; Ndjakani, Yassa; Nguku, Patrick; Nsubuga, Peter; Mukanga, David; Wurapa, Frederick;	2012	yes	no	no	no
Applied Epidemiology Training Needs for the Modern Epidemiologist.	Bensyl, Diana M; King, Michael E; Greiner, Ashley;	2019	yes	no	no	no
Multidisciplinary Collaboration between a Community Pharmacy and a Travel Clinic in a Swiss University Primary Care and Public Health Centre	Berger, Jérôme; Barbalat, Marie-José; Pavón Clément, Vanessa; Genton, Blaise; Bugnon, Olivier;	2018	yes	no	no	no
Multidisciplinary public health: what sort of victory?	Berridge, V;	2007	yes	no	no	no
Generic versus specific competencies of entry-level public health graduates: employers' perceptions in Poland, the UK, and the Netherlands.	Biesma, Regien G; Pavlova, Milena; Vaatstra, Rina; van Merode, Godefridus G; Czabanowska, Katarzyna; Smith, Tony; Groot, Wim;	2008	yes	no	no	no
Community health nursing and cooperative extension: a natural partnership	Bigbee, Jeri L; Hampton, Carol; Blanford, Diane; Ketner, Paulette;	2009	no	yes	no	no
Sustaining success: aligning the public health workforce in South-Eastern Europe with strategic public health priorities	Bjegovic-Mikanovic, Vesna; Santric-Milicevic, Milena; Cichowska, Anna; von Krauss, Martin Krayer; Perfilieva, Galina; Rebac, Boris; Zuleta-Marin, Ingrid; Dieleman, Marjolein; Zwanikken, Prisca	2018	yes	yes	no	no
National Alliance for Radiation Readiness: Leveraging Partnerships to Increase Preparedness.	Blumenstock, James S; Allen, Meredith;	2016	yes	no	no	no
Veterinary public health perspectives: trend assessment and recommendations	Bögel, K	1992	yes	yes	no	no
One Health education in Kakuma refugee camp (Kenya): From a MOOC to projects on real world challenges	Bolon, Isabelle; Mason, Jade; O'Keeffe, Paul; Haeberli, Philippe; Adan, Hassan Abdi; Karenzi, Joel Makamba; Osman, Ali Abdirahman; Thumbi, Samuel Mwangi; Chuchu, Veronicah; Nyamai, Mutono; Babo Martins, Sara; Wipf, Nadja C; Ruiz de Castañeda, Rafael;	2020	no	yes	yes	no
Competencies for public health and interprofessional education in accreditation standards of complementary and alternative medicine disciplines	Brett, Jennifer; Brimhall, Joseph; Healey, Dale; Pfeifer, Joseph; Prenguber, Marcia	2013	yes	no	no	no
Physical Activity Design Guidelines for School Architecture	Brittin, Jeri; Sorensen, Dina; Trowbridge, Matthew; Lee, Karen K; Breithecker, Dieter; Frerichs, Leah; Huang, Terry	2015	no	no	yes	no
Developing the public health practitioner workforce in England: lessons from theory and practice	Brocklehurst, N J; Hook, G; Bond, M; Goodwin, S	2005	yes	no	no	no
Integrating medical and environmental sociology with environmental health: crossing boundaries and building connections through advocacy	Brown, Phil	2013	no	yes	no	no
Translating agricultural health and medicine education across the Pacific: a United States and Australian comparison study	Brumby, Susan A; Ruldolphi, Josie; Rohlman, Diane; Donham, Kelley J;	2017	yes	yes	no	no
Understanding Public Health Adaptation to Climate Change: An Explorative Study on the Development of Adaptation Strategies Relating to the Oak Processionary Moth in The Netherlands	Buist, Yvette; Bekker, Marleen; Vaandrager, Lenneke; Koelen, Maria;	2021	no	yes	no	no
The development of multidisciplinary core competencies: the first step in the professionalization of disaster medicine and public health preparedness on a global scale	Burkle, Frederick M Jr	2013	yes	no	no	no
Towards a better integration of social sciences in arbovirus research and decision-making: an experience from scientific collaboration between Cuban and Quebec institutions	Carabali, Mabel; Pérez, Dennis; Degroote, Stephanie; Reyes, Alicia; Kaufman, Jay S.; Ridde, Valery	2020	yes	no	no	no
A Survey on One Health Approach in Colombia and Some Latin American Countries: From a Fragmented Health Organization to an Integrated Health Response to Global Challenges	Cediel Becerra, Natalia Margarita; Olaya Medellin, Ana María; Tomassone, Laura; Chiesa, Francesco; Meneghi, Daniele de	2021	yes	yes	yes	no
Agreement on Core Components of an E-Learning Cultural Competence Program for Public Health Workers in South Korea: A Delphi Study	Chae, Duckhee; Kim, Hyunlye; Yoo, Jae Yong; Lee, Jina	2019	yes	no	no	no
Training multidisciplinary leaders for health promotion in developing countries: lessons learned	Chamberlain, Jean; Watt, Susan	2012	yes	no	no	no
The road to developing an advanced degree program in public health preparedness	Cherry, Robert A.; Davis, Tom	2007	yes	no	no	no
Using Health Impact Assessment as an Interdisciplinary Teaching Tool	Chinchilla, Melissa; Arcaya, Mariana C.	2017	no	yes	no	no
A research agenda for public health workforce development	Cioffi, Joan P.; Lichtveld, Maureen Y.; Tilson, Hugh	2004	yes	no	no	no
Specialist health promotion as a career choice in public health	Coen, Caroline; Wills, Jane	2007	yes	no	no	no
Rethinking public health: new training for new times	Connelly, J.; Knight, T.; Cunningham, C.; Duggan, M.; McClenahan, J.	1999	yes	no	no	no
Evolution of a transdisciplinary "One Medicine-One Health" approach to global health education at the University of California, Davis	Conrad, Patricia A.; Mazet, Jonna A.; Clifford, Deana; Scott, Cheryl; Wilkes, Michael	2009	no	yes	yes	no
Impacting Binational Health through Leadership Development: A Program Evaluation of the Leaders across Borders Program, 2010-2014	Contreras, Omar A.; Rosales, Cecilia B.; Gonzalez-Fagoaga, Eduardo; Valencia, Celina I.; Rangel, Maria Gudelia	2017	yes	yes	no	no
Application of the Intervention Mapping Framework to Develop an Integrated Twenty-first Century Core Curriculum-Part Three: Curriculum Implementation and Evaluation	Corvin, Jaime A.; DeBate, Rita; Wolfe-Quintero, Kate; Petersen, Donna J.	2017	no	yes	no	no
Veterinary education, zoonoses and public health: a personal perspective	Cripps, P. J.	2000	no	yes	no	no
Special Report: WADEM Climate Change Position Statement	Cuthbertson, Joseph; Archer, Frank; Robertson, Andy	2018	yes	no	no	no
In search for a public health leadership competency framework to support leadership curriculum-a consensus study	Czabanowska, Katarzyna; Smith, Tony; Könings, Karen D.; Sumskas, Linas; Otok, Robert; Bjegovic-Mikanovic, Vesna; Brand, Helmut	2014	yes	yes	no	no
Malaria in India: the center for the study of complex malaria in India	Das, Aparup; Anvikar, Anupkumar R.; Cator, Lauren J.; Dhiman, Ramesh C.; Eapen, Alex; Mishra, Neelima; Nagpal, Bhupinder N.; Nanda, Nutan; Raghavendra, Kamaraju; Read, Andrew F.; Sharma, Surya K.; Singh, Om P.; Singh, Vineeta; Sinnis, Photini; Srivastava, Harish C.; Sullivan, Steven A.; Sutton, Patrick L.; Thomas, Matthew B.; Carlton, Jane M.; Valecha, Neena	2012	yes	no	no	no
Mentoring in epidemiology and public health training	Davis, Faith G.	2013	yes	yes	no	no
Interdisciplinary rural immersion week	Deutchman, Mark E.; Nearing, Kathryn; Baumgarten, Brenda; Westfall, John M.	2012	no	yes	no	no
Behavioral Communication Strategies for Global Epidemics: An Innovative Model for Public Health Education and Humanitarian Response	Dickey, Chris; Holzman, Emily; Bedford, Juliet; Manoncourt, Erma; Shirky, Clay; Petit, Vincent; Guirguis, Sherine; Bloch, Kiera; Obregon, Rafael	2021	no	yes	no	no
The beyond borders initiative: Aboriginal, Torres Strait Islander and international public health students: engaging partners in cross-cultural learning	Dickson, Michelle; Manalo, Giselle	2014	no	yes	no	no
A multidisciplinary team approach to public health working	Dion, Xena	2004	yes	no	no	no
Survey of One Health programs in U.S. medical schools and development of a novel one health elective for medical students	Docherty, Lorraine; Foley, Patricia L.	2021	yes	yes	no	no
The UNC-CH MCH Leadership Training Consortium: building the capacity to develop interdisciplinary MCH leaders	Dodds, Janice; Vann, William; Lee, Jessica; Rosenberg, Angela; Rounds, Kathleen; Roth, Marcia; Wells, Marlyn; Evens, Emily; Margolis, Lewis H.	2010	no	yes	no	no
Challenges and Strengths of Multidisciplinary Research in Audiology: The EVOTION Example	Dritsakis, Giorgos; Murdin, Louisa; Kikidis, Dimitris; Saunders, Gabrielle H.; Katrakazas, Panagiotis; Brdarić, Dario; Ploumidou, Katherine; Bamiou, Doris-Eva	2019	yes	yes	no	no
Digital epidemiology and global health security; an interdisciplinary conversation	Eckmanns, Tim; Füller, Henning; Roberts, Stephen L;	2019	no	yes	no	no
Evaluation of the Reaching People with Disabilities through Healthy Communities Project	Eisenberg, Yochai; Vanderbom, Kerri A; Harris, Karma; Herman, Casey; Hefelfinger, Jennie; Rauworth, Amy;	2021	no	yes	no	no
China's great wall, Israel's Bar Lev Line, and passive infectious disease surveillance	Elbadry, Maha A; Merrill, Mary M; Ma, Meng-Meng; Ma, Mai-Juan; Lu, Jia-Hai; Cao, Wu-Chun; Gray, Gregory C;	2014	no	yes	no	no
Teaching young consumers in Europe: a multicentre qualitative needs assessment with educators on food hygiene and food safety	Eley, C; Lundgren, P T; Kasza, G; Truninger, M; Brown, C; Hugues, V L; Izso, T; Teixeira, P; Syeda, R; Ferré, N; Kunszabo, A; Nunes, C; Hayes, C; Merakou, K; McNulty, Cam;	2018	no	no	yes	no
Israel's National Center for Public Health--a novel conceptual approach	Ellencweig, A Y	1982	yes	yes	no	no
Pandemics, policy, and the power of paradigm: will COVID-19 lead to a new scientific revolution?	Fairman, Kathleen A;	2022	yes	no	no	no
Integrating the issues of global and veterinary public health into the veterinary education curriculum: an Australian perspective	Fenwick, S G; Robertson, L; Wilks, C R;	2009	no	no	no	no
The contribution of veterinary public health to the management of the COVID-19 pandemic from a One Health perspective	Ferri, Maurizio; Lloyd-Evans, Meredith;	2021	yes	yes	yes	no
Pandemic planning and response in academic pediatric emergency departments during the 2009 H1N1 influenza pandemic	Filice, Clara E; Vaca, Federico E; Curry, Leslie; Platis, Stephanie; Lurie, Nicole; Bogucki, Sandy;	2013	yes	yes	no	no
An interdisciplinary approach to controlling chikungunya outbreaks on French islands in the south-west Indian ocean	Flahault, A; Aumont, G; Boisson, V; de Lamballerie, X; Favier, F; Fontenille, D; Journeaux, S; Lotteau, V; Paupy, C; Sanquer, M A; Setbon, M; Gaüzere, B A;	2012	no	yes	no	no
Community as classroom: teaching and learning public health in rural Appalachia	Florence, James; Behringer, Bruce;	2011	no	yes	no	no
Antimicrobial resistance: A biopsychosocial problem requiring innovative interdisciplinary and imaginative interventions	Flowers, Paul;	2018	no	yes	no	no
Death and injury from automobile collisions: an overlooked epidemic	Forman, Jason L; Watchko, Aileen Y; Segui-Gomez, Maria;	2011	no	no	no	no
A case study of the evaluation of a public health intervention	Forssman, Bradley; Gupta, Leena; Burgess, Graham;	2006	yes	no	no	no
Contributions of Public Health Social Work Students to Their Professions and Communities	Forster-Cox, Sue; Nelson, Anna; Lang, Chelse; Gandhi, Shammi;	2020	no	no	no	no
A public health approach to promoting better mental health outcomes for children of parents with a psychiatric disability	Fudge, Elizabeth A; Robinson, Philip;	2009	no	no	no	no
Why and How Political Science Can Contribute to Public Health? Proposals for Collaborative Research Avenues.	Gagnon, France and Bergeron, Pierre and Clavier, Carole and Fafard, Patrick and Martin, Elisabeth and Blouin, Chantal	2017	no	yes	no	no
The Public Health Leadership and Implementation Academy (PH-LEADER) for Non-Communicable Diseases.	Galaviz, Karla I and Venkat Narayan, K M and Manders, Olivia and McFarland, Deborah A and Goenka, Shifalika and Torres-MejÃ­a, Gabriela and Srinath Reddy, K and Rafael Lozano, P and MagaÃ±a-Valladares, Laura and Prabhakaran, Dorairaj and Ali, Mohammed K	2016	yes	yes	no	no
Education and training among Italian postgraduate medical schools in public health: a comparative analysis.	Garavelli, E and Marcantoni, C and Costantino, C and Tedesco, D and Burrai, V and Giraldi, G and D'Andrea, E	2014	yes	yes	no	no
Public health workforce enumeration: beware the "quick fix".	Gebbie, Kristine and Merrill, Jacqueline and Sanders, Lorraine and Gebbie, Eric N and Chen, D W	2007	yes	no	no	no
Experts' Views on the Gaps in Public Health Emergency Preparedness in Israel: A Qualitative Case Study.	Gesser-Edelsburg, Anat and Cohen, Ricky and Diamant, Alon	2021	no	yes	no	no
If diabetes is a public health problem, why not treat it as one? A population-based approach to chronic illness.	Glasgow, R E and Wagner, E H and Kaplan, R M and Vinicor, F and Smith, L and Norman, J	1999	yes	no	no	no
A call to action: training public health students to be effective agents for social change.	Godwin, Hilary and Heymann, S Jody	2015	yes	no	no	no
A community-engaged cardiovascular health disparities research training curriculum: implementation and preliminary outcomes.	Golden, Sherita Hill and Purnell, Tanjala and Halbert, Jennifer P and Matens, Richard and Miller, Edgar R Pete and Levine, David M and Nguyen, Tam H and Gudzune, Kimberly A and Crews, Deidra C and Mahlangu-Ngcobo, Mankekolo and Cooper, Lisa A	2014	yes	no	yes	no
Preparing tomorrow's behavioral medicine scientists and practitioners: a survey of future directions for education and training.	Goldstein, Carly M and Minges, Karl E and Schoffman, Danielle E and Cases, Mallory G	2017	yes	yes	no	no
An application of multidisciplinary education to a campus-community partnership to reduce motor vehicle accidents.	Goodrow, Bruce and Scherzer, Gary and Florence, Jim	2004	yes	no	no	no
A public health perspective of road traffic accidents.	Gopalakrishnan, S	2012	yes	no	no	no
Developing the public health workforce: training and recognizing specialists in public health from backgrounds other than medicine: experience in the UK.	Gray, Selena F and Evans, David	2018	yes	no	no	no
The role of the Faculty of Public Health (Medicine) in developing a multidisciplinary public health profession in the UK.	Griffiths, Sian and Crown, June and McEwen, Jim	2007	yes	no	no	no
Human rights approach to health.	Haigh, Fiona	2002	no	yes	no	no
Facilitating interprofessional learning about human rights in public health contexts: challenges and strategies.	Haigh, Neil and Haigh, Fiona	2007	yes	yes	no	no
Partnerships for interdisciplinary collaborative global well-being.	Halbreich, Uriel and Schulze, Thomas and Botbol, Michel and Javed, Afzal and Kallivayalil, Roy Abraham and Ghuloum, Suhaila and Baron, David and Moreira Almeida, Alexander and Musalek, Michael and Fung, Wai Lun Alan and Sharma, Avdesh and Tasman, Allan and Christodoulou, Nikos and Kasper, Siegfried and Ivbijaro, Gabriel	2019	no	yes	no	no
Multidisciplinary communication in the Irish public health nursing service: a study.	Hanafin, Sinead and Cowley, Sarah	2003	yes	no	no	no
Creating a center for global health at the University of Wisconsin-Madison.	Haq, Cynthia and Baumann, Linda and Olsen, Christopher W and Brown, Lori DiPrete and Kraus, Connie and Bousquet, Gilles and Conway, James and Easterday, B C	2008	no	yes	no	no
Urbanization and mental health in developing countries: a research role for social scientists, public health professionals and social psychiatrists.	Harpham, T	1994	yes	no	no	no
Mapping the multidisciplinary field of public health services and systems research.	Harris, Jenine K and Beatty, Kate E and Lecy, Jesse D and Cyr, Julianne M and Shapiro, Robert M 2nd	2011	yes	no	yes	no
The National Tuberculosis Curriculum Consortium: a model of multi-disciplinary educational collaboration.	Harrity, S and Jackson, M and Hoffman, H and Catanzaro, A	2007	yes	no	no	no
Developing health promoting practices: a transformative process.	Hartrick, G	1998	yes	no	no	no
Global Health as "umbrella term" - a qualitative study among Global Health teachers in German medical education.	Havemann, Matthias and Bösner, Stefan	2018	yes	yes	yes	no
Health Policy Training for Health Equity Leaders.	Heiman, Harry J and Smith, L Lerissa and Respress, Ebony and Bayer, Carey Roth	2019	yes	no	yes	no
COVID-19: Special Challenges for Theoretical and Practical Public Health	Holst, Jens	2020	no	yes	no	no
A joint Nordic interdisciplinary education programme in infection control: a successful, but short-lived initiative.	Holt, Jette and Sorknes, Nina K and Povlsen, Lene	2014	no	yes	no	no
Public health social work: a training model.	Hooyman, G and Schwanke, R W and Yesner, H	1980	no	yes	no	no
Joint degree programs in public health.	Hueston, William D	2008	yes	yes	no	no
Integrating primary care and public health: learning from the community-oriented primary care model.	Iliffe, Steve and Lenihan, Penny	2003	yes	yes	no	no
Enumerating the preventive youth health care workforce: Size, composition and regional variation in the Netherlands.	Jambroes, Marielle and Lamkaddem, Majda and Stronks, Karien and Essink-Bot, Marie-Louise	2015	yes	no	no	no
Preventing Hepatitis B Reactivation During Anti-CD20 Antibody Treatment in the Veterans Health Administration.	Jasmine Bullard, A and Cunningham, Francesca E and Volpp, Bryan D and Lowy, Elliott and Beste, Lauren A and Heron, Bernadette B and Geraci, Mark and Hammond, Julia M and LaPlant, Kourtney and Stave, Elise A and Turner, Marsha J and O'Leary, Meghan C and Kelley, Michael J and Hunt, Christine M	2018	yes	no	no	no
Comprehensive primary health care and non-communicable diseases management: a case study of El Salvador.	Jimenez Carrillo, Marta and LeÃ³n GarcÃ­a, Montserrat and Vidal, Nicole and BermÃºdez, Keven and De Vos, Pol	2020	no	yes	no	no
SWITCH: rationale, design, and implementation of a community, school, and family-based intervention to modify behaviors related to childhood obesity	Joey C Eisenmann, Douglas A Gentile, Gregory J Welk, Randi Callahan, Sarah Strickland, Monica Walsh, David A Walsh	2008	no	yes	no	no
Racism, COVID-19, and Health Inequity in the USA: a Call to Action.	Johnson-Agbakwu, Crista E and Ali, Nyima S and Oxford, Corrina M and Wingo, Shana and Manin, Emily and Coonrod, Dean V	2022	yes	no	no	no
Developing an agenda for research about policies to improve access to healthy foods in rural communities: a concept mapping study.	Johnson, Donna B and Quinn, Emilee and Sitaker, Marilyn and Ammerman, Alice and Byker, Carmen and Dean, Wesley and Fleischhacker, Sheila and Kolodinsky, Jane and Pinard, Courtney and Pitts, Stephanie B Jilcott and Sharkey, Joseph	2014	yes	no	no	no
The challenges of implementing an integrated One Health surveillance system in Australia.	Johnson, I and Hansen, A and Bi, P	2018	no	yes	no	no
Meeting case investigation and contact tracing needs during COVID-19 in Alberta: the development and implementation of the Alberta Health Services Pod Partnership Model.	Johnston, J Cyne and Strain, Keri-Lynn and Dribnenki, Cindy and Devolin, Maureen	2022	no	yes	no	no
One health approach and COVID-19: A perspective.	Jorwal, Pooja and Bharadwaj, Swati and Jorwal, Pankaj	2020	yes	no	no	no
Towards harmonisation of entomological surveillance in the Mediterranean area.	Jourdain, Frédéric and Samy, Abdallah M and Hamidi, Afrim and Bouattour, Ali and Alten, BÃ¼lent and Faraj, Chafika and Roiz, David and PetriÄ‡, DuÅ¡an and PÃ©rez-RamÃ­rez, Elisa and Velo, Enkeledja and GÃ¼nay, Filiz and Bosevska, Golubinka and Salem, Ibrahim and Pajovic, Igor and MariÄ‡, Jelena and Kanani, Khalil and Paronyan, Lusine and Dente, Maria-Grazia and Picard, Marie and Zgomba, Marija an…	2019	yes	yes	no	no
A review of the monkeypox virus and a recent outbreak of skin rash disease in Nigeria.	Kabuga, Auwal I and El Zowalaty, Mohamed E	2019	yes	no	no	no
Improving access and managing population health through multidisciplinary partnerships.	Kaiser, Katherine Laux and Barry, Teresa L and Lopez, Patricia and Raymond, Richard	2010	yes	no	no	no
Academia-industry collaboration to provide interdisciplinary experiential learning opportunities in public health professions education and improve health of female factory workers.	Kannappan, Suvetha and Chacko, Thomas V	2020	yes	yes	no	no
One Health' - the Rosetta stone for 21st century health and health providers.	Kaplan, Bruce and Echols, Mary	2009	no	yes	no	no
School-based health centers in an era of health care reform: building on history.	Keeton, Victoria and Soleimanpour, Samira and Brindis, Claire D	2012	yes	yes	no	no
Environmental health promotion interventions: considerations for preparation and practice.	Kegler, Michelle Crozier and Miner, Kathleen	2004	no	yes	no	no
Barriers and facilitators to the implementation of a community-based, multidisciplinary, family-focused childhood weight management programme in Ireland: a qualitative study.	Kelleher, Emily and Harrington, Janas M and Shiely, Frances and Perry, Ivan J and McHugh, Sheena M	2017	yes	no	no	no
The Childhood Obesity Data Initiative: A Case Study in Implementing Clinical-Community Infrastructure Enhancements to Support Health Services Research and Public Health.	King, Raymond J and Heisey-Grove, Dawn M and Garrett, Nedra and Scott, Kenneth A and Daley, Matthew F and Haemer, Matthew A and Podila, Pradeep and Block, Jason P and Carton, Tom and Gregorowicz, Andrew J and Mork, K Peter and Porter, Renee M and Chudnov, Daniel L and Jellison, Jim and Kraus, Emily M and Harrison, Megan R and Sucosky, Marissa Scalia and Armstrong, Sarah and Goodman, Alyson B	2022	yes	no	no	no
Integrative Approaches to the Undergraduate Public Health Major Curriculum: Strengths, Challenges, and Examples.	Kiviniemi, Marc T and Przybyla, Sarahmona M	2019	no	yes	no	no
One Health', from science to policy: examples from the Israeli experience.	Klement, Eyal and Shpigel, Nahum and Balicer, Ran D and Baneth, Gad and Grotto, Itamar and Davidovitch, Nadav	2009	yes	yes	no	no
Active case finding of pulmonary tuberculosis and HIV infection among prisoners of South Gujarat: A cross sectional study.	Kosambiya, J K and Vadgama, Parul and Samudyatha, U C and Rathod, Dhaval and Buch, Rutu and Damor, Rahul	2022	no	yes	no	no
Using community-based participatory research to address social determinants of health: lessons learned from Seattle Partners for Healthy Communities.	Krieger, James and Allen, Carol and Cheadle, Allen and Ciske, Sandra and Schier, James K and Senturia, Kirsten and Sullivan, Marianne	2002	yes	no	no	no
A call for action to establish a research agenda for building a future health workforce in Europe.	Kuhlmann, Ellen and Batenburg, Ronald and Wismar, Matthias and Dussault, Gilles and Maier, Claudia B and Glinos, Irene A and Azzopardi-Muscat, Natasha and Bond, Christine and Burau, Viola and Correia, Tiago and Groenewegen, Peter P and Hansen, Johan and Hunter, David J and Khan, Usman and Kluge, Hans H and Kroezen, Marieke and Leone, Claudia and Santric-Milicevic, Milena and Sermeus, Walter and U…	2018	no	yes	no	no
Training the Next Generation of Latino Health Researchers: A Multilevel, Transdisciplinary, Community-Engaged Approach.	Kuo, Alice A and Sharif, Mienah Z and Prelip, Michael L and Glik, Deborah C and Albert, Stephanie L and Belin, Thomas and McCarthy, William J and Roberts, Christian K and Garcia, Rosa Elena and Ortega, Alexander N	2017	no	no	yes	no
Innovations in nutrition education and global health: the Bangalore Boston nutrition collaborative.	Kuriyan, Rebecca and Griffiths, Jeffrey K and Finkelstein, Julia L and Thomas, Tinku and Raj, Tony and Bosch, Ronald J and Kurpad, Anura V and Duggan, Christopher	2014	yes	yes	no	no
[Public Health Research in Germany: A Appraisal - Plenary Lecture of the Forum Future Public Health, Berlin 2016].	Kurth, Tobias	2017	yes	yes	no	no
[Health, public health, society--results from the past, responsibilities for the future]	Labisch, A	2002	no	no	no	no
Redefining leadership education in graduate public health programs: prioritization, focus, and guiding principles	Lachance, Jennifer A; Oxendine, Jeffrey S;	2015	no	yes	no	no
Social epidemiology: directions for the future in academic and "shoe-leather" risk analysis	Lane, J C	1987	no	yes	no	no
Gaps in Training in Interdisciplinary Social and Behavioral Sciences and Applications Among Undergraduate and Graduate Students in the 22 Top-Ranked Schools of Public Health in China	Lau, Joseph T F; Wang, Zixin; Li, Jinghua; Li, Jibin; Cheng, Edith M Y; Chan, Virginia W Y; Cao, Wangnan; Fang, Yuan; Li, Chunrong; Qin, Pei	2018	no	yes	no	no
Advancing Global Health through Environmental and Public Health Tracking	Lauriola, Paolo; Crabbe, Helen; Behbod, Behrooz; Yip, Fuyuen; Medina, Sylvia; Semenza, Jan C; Vardoulakis, Sotiris; Kass, Dan; Zeka, Ariana; Khonelidze, Irma; Ashworth, Matthew; de Hoogh, Kees; Shi, Xiaoming; Staatsen, Brigit; Knudsen, Lisbeth E; Fletcher, Tony; Houthuijs, Danny; Leonardi, Giovanni S	2020	yes	yes	no	no
Design and Implementation of a COVID-19 Case Investigation Program: An Academic-Public Health Partnership, Arizona, 2020	Ledesma, Daniela; Maroofi, Hanna; Sabin, Susanna; Dennehy, Timothy J; Truong, Jasmine M; Meyer, Laura G; Salik, McMillan; Scott, Sarah; White, Jessica R; Collins, Jennifer; Mrukowicz, Christina; Charifson, Mia; Shafer, Michael S; Jehn, Megan	2022	yes	no	no	no
The status of adolescent medicine: building a global adolescent workforce	Lee, Lana; Upadhya, Krishna K; Matson, Pamela A; Adger, Hoover; Trent, Maria E	2017	yes	yes	no	no
Developing Core Capabilities for Local Health Departments to Engage in Land Use and Transportation Decision Making for Active Transportation	Lemon, Stephenie C; Goins, Karin Valentine; Sreedhara, Meera; Arcaya, Mariana; Aytur, Semra A; Heinrich, Katie; Kerner, Bridget; Lyn, Rodney; Maddock, Jay E; Riessman, Robin; Schmid, Thomas L;	2019	yes	no	no	no
A case-based, problem-based learning approach to prepare master of public health candidates for the complexities of global health	Leon, Juan S; Winskell, Kate; McFarland, Deborah A; del Rio, Carlos;	2015	yes	yes	no	no
Ecological literacy and beyond: Problem-based learning for future professionals	Lewinsohn, Thomas M; Attayde, José Luiz; Fonseca, Carlos Roberto; Ganade, Gislene; Jorge, Leonardo Ré; Kollmann, Johannes; Overbeck, Gerhard E; Prado, Paulo Inácio; Pillar, Valério D; Popp, Daniela; da Rocha, Pedro L B; Silva, Wesley Rodrigues; Spiekermann, Annette; Weisser, Wolfgang W	2015	yes	yes	yes	no
A Men Who Have Sex With Men-Friendly Doctor Finder Hackathon in Guangzhou, China: Development of a Mobile Health Intervention to Enhance Health Care Utilization	Li, Chunyan; Xiong, Yuan; Sit, Hao Fong; Tang, Weiming; Hall, Brian J; Muessig, Kathryn E; Wei, Chongyi; Bao, Huanyu; Wei, Shufang; Zhang, Dapeng; Mi, Guodong; Yu, Fei; Tucker, Joseph D	2020	yes	no	no	no
An introduction to parks, recreation, and public health: collaborative frameworks for promoting physical activity	Librett, John; Henderson, Karla; Godbey, Geoffrey; Morrow, James R Jr;	2007	no	yes	yes	no
The Activist Lab and the MOULA Program	Liller, Karen D; Yang, Yingwei; Lim, Andrew	2020	no	yes	no	no
Current status and future trends in Cryptosporidium and Giardia epidemiology in Malaysia	Lim, Y A L; Ahmad, R A; Smith, H V	2008	yes	no	no	no
The combined master of public health program at Tufts University	Lindenmayer, Joann M; Schlaff, Anthony L	2008	no	yes	no	no
The long-term health consequences of genocide: developing GESQUQ - a genocide studies checklist	Lindert, Jutta; Kawachi, Ichiro; Knobler, Haim Y; Abramowitz, Moshe Z; Galea, Sandro; Roberts, Bayard; Mollica, Richard; McKee, Martin	2019	no	yes	no	no
Max von Pettenkofer (1818-1901) as a pioneer of modern hygiene and preventive medicine	Locher, Wolfgang Gerhard	2007	no	yes	no	no
Engaging globally with how to achieve healthy societies: insights from India, Latin America and East and Southern Africa	Loewenson, Rene; Villar, Eugenio; Baru, Rama; Marten, Robert;	2021	yes	no	yes	no
Antimicrobial resistance - moving forward?	Lomazzi, Marta; Moore, Michael; Johnson, April; Balasegaram, Manica; Borisch, Bettina;	2019	yes	no	no	no
Multidisciplinary efforts toward sustained road safety benefits: integrating place-based and people-based safety analyses	Loo, Becky P Y; Chow, C B; Leung, M; Kwong, T H J; Lai, S F A; Chau, Y H;	2013	yes	no	no	no
Development of an Asia-Pacific regional network for public health	Loos, G P;	2015	yes	no	no	no
Determining the competences of community based workers for disability-inclusive development in rural areas of South Africa, Botswana and Malawi	Lorenzo, Theresa; van Pletzen, Ermien; Booyens, Margaret;	2015	no	no	no	no
Ebola virus disease outbreak; the role of field epidemiology training programme in the fight against the epidemic, Liberia, 2014	Lubogo, Mutaawe; Donewell, Bangure; Godbless, Lucas; Shabani, Sasita; Maeda, Justin; Temba, Herilinda; Malibiche, Theophil C; Berhanu, Naod;	2015	yes	no	no	no
Public mental health: a psychiatry and public health perspective	Lyne, J; Connellan, L; Ceannt, R; O'Connor, K; Shelley, E;	2015	no	yes	no	no
Justice Is the Missing Link in One Health: Results of a Mixed Methods Study in an Urban City State	Lysaght, Tamra; Capps, Benjamin; Bailey, Michele; Bickford, David; Coker, Richard; Lederman, Zohar; Watson, Sangeetha; Tambyah, Paul Anantharajah;	2017	no	yes	no	no
Developing a consensus framework for an effective and efficient disaster response health system: a national call to action	Lyznicki, James; Subbarao, Italo; Benjamin, Georges C; James, James J;	2007	yes	no	no	no
Climate Change and Health: Transcending Silos to Find Solutions	Machalaba, Catherine; Romanelli, Cristina; Stoett, Peter; Baum, Sarah E; Bouley, Timothy A; Daszak, Peter; Karesh, William B;	2015	yes	no	no	no
Fringe benefits? The impact of the Multidisciplinary Public Health Forum in the UK outside of England	Mackie, Phil;	2007	yes	no	yes	no
Addressing the Opioid Crisis through an Interdisciplinary Task Force in Cincinnati, Ohio, USA.	MacKinnon, Neil J; Privitera, Ellena;	2020	yes	yes	no	no
Mainstreaming modeling and simulation to accelerate public health innovation	Maglio, Paul P; Sepulveda, Martin-J; Mabry, Patricia L;	2014	yes	yes	no	no
Developing medical geology in Uruguay: a review	Mañay, Nelly;	2010	yes	yes	yes	no
Zoonoses and vector-borne diseases in Croatia - a multidisciplinary approach.	Markotić, Alemka; Krajinović, Lidija Cvetko; Margaletić, Josip; Turk, Nenad; Miletić-Medved, Marica; Zmak, Ljiljana; Janković, Mateja; Kurolt, Ivan-Christian; Soprek, Silvija; Daković Rode, Oktavija; Milas, Zoran; Puljiz, Ivan; Ledina, Dragan; Hukić, Mirsada; Kuzman, Ilija;	2009	yes	no	no	no
A guide to architecture for the public health workforce.	Marsh, R; Pilkington, P; Rice, L;	2020	no	yes	no	no
The public health leadership certificate: a public health and primary care interprofessional training opportunity.	Matson, Christine C; Lake, Jeffrey L; Bradshaw, R Dana; Matson, David O;	2014	no	yes	no	no
Building cultural competence in a interdisciplinary community service-learning project.	Matsunaga, Doris Segal; Rediger, Glenn; Mamaclay, Blandina; Sato, Darrin; Yamada, Seiji;	2003	yes	yes	no	no
Social Science-Environmental Health Collaborations: An Exciting New Direction	Matz, Jacob; Brown, Phil; Brody, Julia Green;	2016	yes	yes	yes	no
Strengthening Primary Health Care: Emergency and Disaster Preparedness in Community with Multidisciplinary Approach	Mawardi, Fitriana; Lestari, Ayuningtyas Satya; Randita, Amandha Boy Timor; Kambey, Daniel Richard; Prijambada, Irfan Dwidya;	2020	yes	no	no	no
Research for food and health in Europe: themes, needs and proposals	McCarthy, Mark; Aitsi-Selmi, Amina; Bánáti, Diána; Frewer, Lynn; Hirani, Vasant; Lobstein, Tim; McKenna, Brian; Mulla, Zenab; Rabozzi, Giulia; Sfetcu, Raluca; Newton, Rachel;	2011	yes	no	no	no
Open science communication: The first year of the UK's Independent Scientific Advisory Group for Emergencies.	McKee, Martin; Altmann, Danny; Costello, Anthony; Friston, Karl; Haque, Zubaida; Khunti, Kamlesh; Michie, Susan; Oni, Tolullah; Pagel, Christina; Pillay, Deenan; Reicher, Steve; Salisbury, Helen; Scally, Gabriel; Yates, Kit; Bauld, Linda; Bear, Laura; Drury, John; Parker, Melissa; Phoenix, Ann; Stokoe, Elizabeth; West, Robert;	2022	yes	no	yes	no
World Health Organization's TEACH-VIP: contributing to capacity building for youth violence prevention.	Meddings, David R; Knox, Lyndee M; Maddaleno, Matilde; Concha-Eastman, Alberto; Hoffman, Joan Serra;	2005	yes	no	no	no
Mobilizing cross-sector community partnerships to address the needs of criminal justice-involved older adults: a framework for action	Metzger, Lia; Ahalt, Cyrus; Kushel, Margot; Riker, Alissa; Williams, Brie;	2017	no	yes	no	no
Rethinking schools of public health: a strategic alliance model.	Moloughney, Brent W; Skinner, Harvey A;	2006	no	yes	no	no
The effects of changes to the built environment on the mental health and well-being of adults: Systematic review	Moore, T H M; Kesten, J M; López-López, J A; Ijaz, S; McAleenan, A; Richards, A; Gray, S; Savović, J; Audrey, S	2018	no	yes	no	no
Assessing the risk from emerging infections	Morgan, D; Kirkbride, H; Hewitt, K; Said, B; Walsh, A L;	2009	yes	no	no	no
Venereology as a specialty in Australia	Mulhall, B P; Anderson, B; Venables, S; Donovan, B	1995	yes	no	no	no
Meeting science meets public health: Results from the "Stress and Violence in fire-based EMS Responders (SAVER)" Systems Checklist Consensus Conference (SC(3)).	Murray, Regan M; Allen, Joseph A; Davis, Andrea L; Taylor, Jennifer A;	2020	yes	no	no	no
The role of environmental health in One Health: A Uganda perspective.	Musoke, David; Ndejjo, Rawlance; Atusingwize, Edwinah; Halage, Abdullah Ali;	2016	no	yes	yes	no
Building Interdisciplinary Leadership Skills among Health Practitioners in the Twenty-First Century: An Innovative Training Model	Negandhi, Preeti; Negandhi, Himanshu; Tiwari, Ritika; Sharma, Kavya; Zodpey, Sanjay P; Quazi, Zahiruddin; Gaidhane, Abhay; Jayalakshmi, N; Gijare, Meenakshi; Yeravdekar, Rajiv	2015	yes	yes	no	no
An innovative National Rural Health Mission capacity development initiative for improving public health practice in India	Negandhi, Preeti; Sharma, Kavya; Zodpey, Sanjay	2012	yes	no	no	no
Food-borne diseases - the challenges of 20 years ago still persist while new ones continue to emerge	Newell, Diane G; Koopmans, Marion; Verhoef, Linda; Duizer, Erwin; Aidara-Kane, Awa; Sprong, Hein; Opsteegh, Marieke; Langelaar, Merel; Threfall, John; Scheutz, Flemming; van der Giessen, Joke; Kruse, Hilde	2010	yes	yes	no	no
Information Seeking When Problem Solving: Perspectives of Public Health Professionals	Newman, Kristine; Dobbins, Maureen; Yost, Jennifer; Ciliska, Donna	2017	no	yes	no	no
The role of the School of Public Health at the Nofer Institute of Occupational Medicine in multidisciplinary training of physicians in occupational medicine	Nosko, J; Mikulski, M;	2001	yes	no	no	no
Looking to the Future: A Synthesis of New Developments and Challenges in Suicide Research and Prevention	O’Connor, Rory C.; Portzky, Gwendolyn	2018	no	yes	no	no
Interprofessional global health education in a cosmopolitan community of North America: the iCHEE experience	Palmer, Valerie S.; Mazumder, Rajarshi; Spencer, Peter S.	2014	yes	no	no	no
Academic activism on behalf of children during the COVID-19 pandemic in Israel; beyond public health advocacy	Paltiel, Ora; Hochner, Hagit; Chinitz, David; Clarfield, A. Mark; Gileles-Hillel, Alex; Lahad, Amnon; Manor, Orly; Nir-Paz, Ran; Paltiel, Ari; Stein-Zamir, Chen; Yazhemsky, Ekaterina; Calderon-Margalit, Ronit	2021	yes	no	no	no
Laboratory and surveillance studies following a suspected Dengue case in Greece, 2012	Papa, Anna; Gavana, Elpida; Detsis, Marios; Terzaki, Eirini; Veneti, Lambrini; Pervanidou, Danai; Georgakopoulou, Theano; Marangos, Markos; Koliopoulos, George; Baka, Agoritsa; Tsiodras, Sotirios; Tsakris, Athanasios; Hadjichristodoulou, Christos	2015	yes	yes	no	no
Future directions of Doctor of Public Health education in the United States: a qualitative study	Park, Chulwoo; Migliaccio, Gene; Edberg, Mark; Frehywot, Seble; Johnson, Geralyn	2021	yes	yes	no	no
Tackling Regional Public Health Issues Using Mobile Health Technology: Event Report of an mHealth Hackathon in Thailand	Pathanasethpong, Atipong; Soomlek, Chitsutha; Morley, Katharine; Morley, Michael; Polpinit, Pattarawit; Dagan, Alon; Weis, James W.; Celi, Leo Anthony	2017	no	yes	no	no
Can inequality be tamed through boundary work? A qualitative study of health promotion aimed at reducing health inequalities	Pedersen, Pia Vivian; Hjelmar, Ulf; Høybye, Mette Terp; Rod, Morten Hulvej	2017	no	no	no	no
Analyzing the outcomes of health promotion practices	Pereira Lima, Vera Lucia Góes; Arruda, José Maria; Barroso, Maria Auxiliadora Bessa; Lobato Tavares, Maria de Fátima; Ribeiro Campos, Nora Zamith; Zandonadil, Regina Celi Moreira Basílio; Da Rocha, Rosa Maria; Parreira, Clélia Maria de Souza Ferreira; Cohen, Simone Cynamon; Kligerman, Débora Cynamon; Sperandio, Ana Maria Girotti; Correa, Carlos Roberto Silveira; Serrano, Miguel Malo	2007	yes	yes	no	no
Public health education at the University of Florida: synergism and educational innovation	Perri, Michael G.; Peoples-Sheps, Mary; Blue, Amy; Lednicky, John A.; Prins, Cindy	2015	no	yes	no	no
Health impact assessment as an instrument to examine the health implications of education policies	Pharr, J.; Gakh, M.; Coughenour, C.; Clark, S.	2017	no	yes	no	no
Is It Time for Vaccination to "Go Viral"?	Philip, Roy K.; Shapiro, Marla; Paterson, Pauline; Glismann, Steffen; van Damme, Pierre	2016	yes	no	no	no
Reducing health risks arising from child and adolescent labor	Polańska, Kinga; Hanke, Wojciech; Boczkowski, Andrzej; Wagrowska-Koski, Ewa	2006	yes	no	no	no
Effect of Experiential Competency-Based Interprofessional Education on Pre-Professional Undergraduate Students: A Pilot Study	Porter, Kandice J.; Nandan, Monica; Varagona, Lynn; Maguire, Mary Beth	2020	no	yes	no	no
The moral challenge of children at risk: protective policies and pediatrics. A report of the Children’s Services, Inc. Task Force of Greater Cleveland	Post, S. G.; Frutig, P. R.; Bennett, J.	1997	no	yes	no	no
The social and cultural history of medicine and health in Sweden	Qvarsell, R.; Sundin, J.	1995	no	yes	no	no
An innovative and integrated model for global outbreak response and research - a case study of the UK Public Health Rapid Support Team (UK-PHRST)	Raftery, Philomena; Hossain, Mazeda; Palmer, Jennifer	2021	yes	no	no	no
Toward a global health approach: lessons from the HIV and Ebola epidemics	Raguin, Gilles; Girard, Pierre-Marie	2018	no	yes	no	no
THE INDOOR-OUTDOOR AIR-POLLUTION CONTINUUM AND THE BURDEN OF CARDIOVASCULAR DISEASE: AN OPPORTUNITY FOR IMPROVING GLOBAL HEALTH	Rajagopalan, Sanjay; Brook, Robert D.	2012	yes	no	no	no
Shifting landscapes of global child mental health: Imperatives for transdisciplinary approaches	Ramaswamy, Sheila; Seshadri, Shekhar; Bunders-Aelen, Joske	2022	no	no	yes	no
Group work in the public health context: A proposal for training in psychology	Rasera, Emerson F.; Pegoraro, Renata F.; Pereira, Eliane R.	2016	yes	no	no	no
The UK’s multidisciplinary response to an Ebola epidemic	Reece, Sian; Brown, Colin S.; Dunning, Jake; Chand, Meera A.; Zambon, Maria C.; Jacobs, Michael	2017	yes	no	no	no
Some aspects of multi-disciplinary professions	REED, L. J.	1958	yes	no	no	no
From preventive policy to preventive practice	Remington, R. D.	1990	yes	no	no	no
Diabetes in Thailand: Status and Policy	Reutrakul, Sirimon; Deerochanawong, Chaicharn	2016	yes	no	no	no
Learning from public health and hospital resilience to the SARS-CoV-2 pandemic: protocol for a multiple case study (Brazil, Canada, China, France, Japan, and Mali)	Ridde, Valéry; Gautier, Lara; Dagenais, Christian; Chabrol, Fanny; Hou, Renyou; Bonnet, Emmanuel; David, Pierre-Marie; Cloos, Patrick; Duhoux, Arnaud; Lucet, Jean-Christophe; Traverson, Lola; Araujo Oliveira, Sydia Rosana de; Cazarin, Gisele; Peiffer-Smadja, Nathan; Touré, Laurence; Coulibaly, Abdourahmane; Honda, Ayako; Noda, Shinichiro; Tamura, Toyomitsu; Baba, Hiroko; Kodoi, Haruka; Zinszer, K…	2021	no	no	no	no
Multidrug-resistant tuberculosis in New South Wales, Australia, 1999-2010: a case series report	Roberts-Witteveen, A.; Reinten, T.; Christensen, A.; Sintchenko, V.; Seale, P.; Lowbridge, C.	2015	yes	no	no	no
Zoos and public health: A partnership on the One Health frontier	Robinette, C.; Saffran, L.; Ruple, A.; Deem, S. L.	2017	no	no	yes	no
Responding to Emerging Diseases Requires Multi-disciplinary and One Health Training, Egypt	Roess, Amira; Lahm, Sally; Kabbash, Ibrahim; Saad-Hussein, Amal; Shaalan, Ashraf; Rasslan, Ossama; Mohamed, Mohamed	2018	no	yes	no	no
Applying the Readiness for Interprofessional Learning Scale (RIPLS) to medical, veterinary and dual degree Master of Public Health (MPH) students at a private medical institution	Roopnarine, Rohini; Boeren, Ellen	2020	no	no	no	no
The Missing Professional Perspective: Medical, Veterinary, and Dual Degree Public Health Student Perceptions of One Health	Roopnarine, Rohini; Boeren, Ellen; Regan, Julie-Anne	2021	no	no	yes	no
Computerization of medical and exposure records	Rossi, D. A.; Cox, J. D.; Seger, M. J.	1982	no	yes	no	no
Linking public health education and practice: the Australian experience	Rotem, A.; Hine, B.; Hodgkinson, A.	1998	yes	no	no	no
Preparing health professions students to lead change	Rotenstein, Lisa; Perez, Katherine; Wohler, Diana; Sanders, Samantha; Im, Dana; Kazberouk, Alexander; Phillips, Russell S.	2019	no	yes	no	no
First ’Global Flipped Classroom in One Health’: From MOOCs to research on real world challenges	Ruiz de Castañeda, Rafael; Garrison, Amanda; Haeberli, Philippe; Crump, Lisa; Zinsstag, Jakob; Ravel, André; Flahault, Antoine; Bolon, Isabelle	2018	no	yes	no	no
A History of Social Work in Public Health	Ruth, Betty J.; Marshall, Jamie Wyatt	2017	no	yes	yes	no
Public health and social work: training dual professionals for the contemporary workplace	Ruth, Betty J.; Sisco, Sarah; Wyatt, Jamie; Bethke, Christina; Bachman, Sara S.; Piper, Tinka Markham	2008	no	yes	yes	no
Environmental Health Workforce - Essential for Interdisciplinary Solutions to the COVID-19 Pandemic	Ryan, Benjamin J; Swienton , Raymond; Harris , Curt; James, James J	2020	no	yes	no	no
NextGen Public Health Surveillance and the Internet of Things (IoT).	Sahu, Kirti Sundar; Majowicz, Shannon E; Dubin, Joel A; Morita, Plinio Pelegrini;	2021	yes	no	no	no
Toward a transdisciplinary model of evidence-based practice.	Satterfield, Jason M; Spring, Bonnie; Brownson, Ross C; Mullen, Edward J; Newhouse, Robin P; Walker, Barbara B; Whitlock, Evelyn P;	2009	no	yes	yes	no
South-to-North, cross-disciplinary training in global health practice: ten years of lessons learned from an infectious disease field course in Jamaica.	Scarlett, Henroy P; Nisbett, Richard A; Stoler, Justin; Bain, Brendan C; Bhatta, Madhav P; Castle, Trevor; Harbertson, Judith; Brodine, Stephanie K; Vermund, Sten H;	2011	yes	no	yes	no
The systematic cultural adaptation of a UK public health cancer awareness raising programme for Malaysia: the Be Cancer Alert Campaign.	Schliemann, Désirée; Su, Tin Tin; Paramasivam, Darishiani; Somasundaram, Saunthari; Ibrahim Tamin, Nor Saleha Binti; Dahlui, Maznah; Loh, Siew Yim; Donnelly, Michael;	2019	yes	yes	no	no
A Framework for Physical Activity Policy Research.	Schmid, Thomas L; Pratt, Michael; Witmer, Lindsay;	2006	yes	no	no	no
Racial and Ethnic Health Disparities and the Affordable Care Act: a Status Update.	Sealy-Jefferson, Shawnita; Vickers, Jasmine; Elam, Angela; Wilson, M Roy;	2015	no	yes	no	no
COVID-19 and Its Potential for Disruption and Transformation in Public Health: Lessons Learned from the Perspective of Young Professionals	Sell, Kerstin; Kuhn, Eva; Arnold, Laura; Boehm, Claudia; Gepp, Sophie; Havemann, Matthias; Herrmann, Lukas; Hommes, Franziska; Jung, Laura; Mathé, Philipp; Mörschel, Katharina; Stratil, Jan; Fischer, Florian;	2021	no	yes	no	no
Expert committees in German public health policymaking during the SARS-CoV-2 pandemic: a document analysis	Sell, Kerstin; Saringer-Hamiti, Lea; Geffert, Karin; Strahwald, Brigitte; Stratil, Jan M; Pfadenhauer, Lisa M;	2021	no	yes	no	no
A guide to systems-level, participatory, theory-informed implementation research in global health	Seward, Nadine; Hanlon, Charlotte; Hinrichs-Kraples, Saba; Lund, Crick; Murdoch, Jamie; Taylor Salisbury, Tatiana; Verhey, Ruth; Shidhaye, Rahul; Thornicroft, Graham; Araya, Ricardo; Sevdalis, Nick;	2021	yes	yes	no	no
Transforming public health education in India through networking and collaborations: opportunities and challenges.	Sharma, Anjali; Zodpey, Sanjay P;	2013	yes	no	no	no
A Multifaceted Approach to Public Health Career and Professional Development Training	Sherrer, Kristy J; Prelip, Michael L;	2019	yes	yes	yes	no
Better Communication for Better Public Health: Perspectives From an Interdisciplinary Training Program	Shlafer, Rebecca J; McRee, Annie-Laurie; Gower, Amy L; Bearinger, Linda H;	2016	no	yes	no	no
Partnerships for parks and physical activity.	Shulaker, Bianca D; Isacoff, Jennifer W; Cohen, Deborah A; Marsh, Terry; Wier, Megan; Bhatia, Rajiv;	2014	yes	no	no	no
Harmonizing disease prevention and police practice in the implementation of HIV prevention programs: Up-stream strategies from Wilmington, Delaware.	Silverman, Basha; Davis, Corey S; Graff, Julia; Bhatti, Umbreen; Santos, Melissa; Beletsky, Leo;	2012	yes	no	no	no
Maximizing the contribution of the public health workforce: the English experience.	Sim, F; Lock, K; McKee, M;	2007	yes	no	no	no
Origin and development of the UK Voluntary Register for Public Health Specialists	Sim, Fiona M; Griffiths, Jenny	2007	yes	no	no	no
Who contributes to the public health function?	Smith, D C; Davies, L;	1997	yes	no	no	no
Adoption of One Health in Thailand's National strategic plan for emerging infectious diseases.	Sommanustweechai, Angkana; Iamsirithaworn, Sopon; Patcharanarumol, Walaiporn; Kalpravidh, Wantanee; Tangcharoensathien, Viroj;	2017	yes	no	no	no
Health services research in France: bridging the gap between academia and policymaking	Spaak, Marine; Cipriano, Marion; Alla, François; Benamouzig, Daniel;	2021	yes	yes	no	no
Anthropology in public health emergencies: what is anthropology good for?	Stellmach, Darryl; Beshar, Isabel; Bedford, Juliet; du Cros, Philipp; Stringer, Beverley;	2018	yes	yes	no	no
Co-developing climate services for public health: Stakeholder needs and perceptions for the prevention and control of Aedes-transmitted diseases in the Caribbean.	Stewart-Ibarra, Anna M; Romero, Moory; Hinds, Avery Q J; Lowe, Rachel; Mahon, Roché; Van Meerbeeck, Cedric J; Rollock, Leslie; Gittens-St Hilaire, Marquita; St Ville, Sylvester; Ryan, Sadie J; Trotman, Adrian R; Borbor-Cordova, Mercy J;	2019	no	yes	no	no
Cognitive and attitudinal impacts of a university AIDS course: interdisciplinary education as a public health intervention	Strauss, R P; Corless, I B; Luckey, J W; van der Horst, C M; Dennis, B H;	1992	no	yes	no	no
The Multifaceted Pathways Linking Populism to Ethnic Minority Health Comment on "A Scoping Review of Populist Radical Right Parties' Influence on Welfare Policy and its Implications for Population Health in Europe".	Stronks, Karien; Agyemang, Charles;	2021	no	yes	no	no
Public health leadership: Competencies to guide practice	Strudsholm, Tina; Vollman, Ardene Robinson;	2021	no	yes	no	no
An experimental evaluation of interdisciplinary training in intervention with sexually abused adolescents	Sullivan, R; Clancy, T;	1990	no	yes	no	no
Influencing public health without authority.	Suresh, K;	2012	yes	yes	no	no
Integrated mental health care in a multidisciplinary maternal and child health service in the community: the findings from the Suzaka trial	Tachibana, Yoshiyuki; Koizumi, Noriaki; Akanuma, Chikako; Tarui, Hiromi; Ishii, Eizaburo; Hoshina, Tomomi; Suzuki, Ayuko; Asano, Akiko; Sekino, Shiho; Ito, Hiroto;	2019	yes	no	no	no
Future direction of addiction research-An expert questionnaire survey in Japan.	Takahashi-Omoe, Hiromi; Ide, Soichiro; Miyata, Hisatsugu; Ikeda, Kazutaka;	2021	yes	no	no	no
Framework for Managing the COVID-19 Infodemic: Methods and Results of an Online, Crowdsourced WHO Technical Consultation	Tangcharoensathien, Viroj; Calleja, Neville; Nguyen, Tim; Purnat, Tina; D'Agostino, Marcelo; Garcia-Saiso, Sebastian; Landry, Mark; Rashidian, Arash; Hamilton, Clayton; AbdAllah, Abdelhalim; Ghiga, Ioana; Hill, Alexandra; Hougendobler, Daniel; van Andel, Judith; Nunn, Mark; Brooks, Ian; Sacco, Pier Luigi; De Domenico, Manlio; Mai, Philip; Gruzd, Anatoliy; Alaphilippe, Alexandre; Briand, Sylvie;	2020	yes	no	yes	no
Implementation research: new imperatives and opportunities in global health	Theobald, Sally; Brandes, Neal; Gyapong, Margaret; El-Saharty, Sameh; Proctor, Enola; Diaz, Theresa; Wanji, Samuel; Elloker, Soraya; Raven, Joanna; Elsey, Helen; Bharal, Sushil; Pelletier, David; Peters, David H;	2018	yes	no	no	no
Public health education reform in the context of health professions education reform	Thibault, George E;	2015	no	no	no	no
The public health response to the re-emergence of syphilis in Wales, UK.	Thomas, D Rh; Cann, K F; Evans, M R; Roderick, J; Browning, M; Birley, H D L; Curley, W; Clark, P; Northey, G; Caple, S; Lyons, M;	2011	yes	no	no	no
A Review of Recent HIV Prevention Interventions and Future Considerations for Nursing Science	Threats, Megan; Brawner, Bridgette M; Montgomery, Tiffany M; Abrams, Jasmine; Jemmott, Loretta Sweet; Crouch, Pierre-Cedric; Freeborn, Kellie; Kamitani, Emiko; Enah, Comfort;	2021	no	no	yes	no
Building public health capacity in Madhya Pradesh through academic partnership.	Tiwari, Ritika; Sharma, Anjali; Negandhi, Himanshu; Zodpey, Sanjay; Vyas, Nidhi; Agnani, Manohar;	2014	yes	no	no	no
Smartphone Apps Targeting Alcohol and Illicit Substance Use: Systematic Search in in Commercial App Stores and Critical Content Analysis.	Tofighi, Babak; Chemi, Chemi; Ruiz-Valcarcel, Jose; Hein, Paul; Hu, Lu;	2019	yes	yes	no	no
Public health professionals' perceptions of the capacity of China's CDCs to address emerging and re-emerging infectious diseases	Tong, Michael Xiaoliang; Hansen, Alana; Hanson-Easey, Scott; Xiang, Jianjun; Cameron, Scott; Liu, Qiyong; Liu, Xiaobo; Sun, Yehuan; Weinstein, Philip; Han, Gil-Soo; Mahmood, Afzal; Bi, Peng;	2021	no	yes	no	no
Are schools of public health needed to address public health workforce development in Canada for the 21st century?	Tulchinsky, Ted H; Bickford, M Joan;	2006	yes	no	no	no
Strengthening health promotion practice: capacity development for a transdisciplinary field.	Van den Broucke, Stephan;	2021	yes	no	yes	no
The INHERIT Model: A Tool to Jointly Improve Health, Environmental Sustainability and Health Equity through Behavior and Lifestyle Change	van der Vliet, Nina; Staatsen, Brigit; Kruize, Hanneke; Morris, George; Costongs, Caroline; Bell, Ruth; Marques, Sibila; Taylor, Timothy; Quiroga, Sonia; Martinez Juarez, Pablo; Máca, Vojtech; Ščasný, Milan; Zvěřinová, Iva; Tozija, Fimka; Gjorgjev, Dragan; Espnes, Geir Arild; Schuit, Jantine;	2018	yes	yes	no	no
Translation and implementation of added sugars consumption recommendations: a conference report from the American Heart Association Added Sugars Conference 2010.	Van Horn, Linda; Johnson, Rachel K; Flickinger, Brent D; Vafiadis, Dorothea K; Yin-Piazza, Shirley;	2010	no	no	no	no
Student-developed problem-based learning cases: preparing for rural healthcare practice.	Vanleit, B; Cubra, J;	2005	no	yes	no	no
A systematic review of the human health and social well-being outcomes of green infrastructure for stormwater and flood management.	Venkataramanan, Vidya; Packman, Aaron I; Peters, Daniel R; Lopez, Denise; McCuskey, David J; McDonald, Robert I; Miller, William M; Young, Sera L;	2019	yes	yes	no	no
Scavenger hunt: a community-based learning experience.	Virgin, S E; Goodrow, B; Duggins, B;	1996	yes	yes	no	no
Defining remote health	Wakerman, John	2004	yes	no	no	no
Health professionals’ experiences of tuberculosis cohort audit in the North West of England: a qualitative study	Wallis, Selina K.; Jehan, Kate; Woodhead, Mark; Cleary, Paul; Dee, Katie; Farrow, Stacey; McMaster, Paddy; Wake, Carolyn; Walker, Jenny; Sloan, D. J.; Squire, S. B.	2016	yes	no	no	no
Identifying outbreaks of sexually transmitted infection: who cares?	Werber, Dirk; Evans, Meirion R.; Rh Thomas, Daniel	2006	yes	no	no	no
Moving Beyond Narcan: A Police, Social Service, and Researcher Collaborative Response to the Opioid Crisis	White, Michael D.; Perrone, Dina; Watts, Seth; Malm, Aili	2021	yes	no	no	no
Strategies to address mental health through schools with examples from China	Whitman, Cheryl Vince; Aldinger, Carmen; Zhang, Xin-Wei; Magner, Elizabeth	2008	yes	yes	no	no
Training the next generation of global health experts: experiences and recommendations from Pacific Rim universities	Withers, Mellissa; Press, David; Wipfli, Heather; McCool, Judith; Chan, Chang-Chuan; Jimba, Masamine; Tremewan, Christopher; Samet, Jonathan	2016	yes	yes	no	no
Is there really such a thing as "one health"? Thinking about a more than human world from the perspective of cultural anthropology	Wolf, Meike	2015	yes	no	no	no
Non-communicable Diseases and Oral Health: An Overview	Wolf, Thomas Gerhard; Cagetti, Maria Grazia; Fisher, Julian-Marcus; Seeberger, Gerhard Konrad; Campus, Guglielmo	2021	no	yes	no	no
Rebuilding to shape a better future: the role of young professionals in the public health workforce	Wong, Brian Li Han; Siepmann, Ines; Chen, Tara T.; Fisher, Shelby; Weitzel, Tobias S.; Nathan, Naomi L.; Saminarsih, Diah S.	2021	no	yes	no	no
Veterinary students’ attitudes on One Health: implications for curriculum development at veterinary colleges	Wong, David; Kogan, Lori R.	2013	no	yes	no	no
Decision support for risk prioritisation of environmental health hazards in a UK city	Woods, Mae; Crabbe, Helen; Close, Rebecca; Studden, Mike; Milojevic, Ai; Leonardi, Giovanni; Fletcher, Tony; Chalabi, Zaid	2016	no	yes	no	no
Public health initiatives in South Africa in the 1940s and 1950s: lessons for a post-apartheid era.	Yach, D; Tollman, S M;	1993	yes	no	no	no
EXPERIMENTAL MODEL OF AN INTEGRATED APPROACH TO THE TRAINING OF LEGAL AND HEALTH CARE PROFESSIONALS ON ISSUES OF INFECTION WITH ESPECIALLY DANGEROUS INFECTIOUS DISEASES.	Yanishevska, Kateryna D; Ivakhniuk, Tetiana V; Budko, Hanna Y; Smiianov, Yurii V;	2021	yes	yes	yes	no
Taking forward a 'One Health' approach for turning the tide against the Middle East respiratory syndrome coronavirus and other zoonotic pathogens with epidemic potential.	Zumla, Alimuddin; Dar, Osman; Kock, Richard; Muturi, Matthew; Ntoumi, Francine; Kaleebu, Pontiano; Eusebio, Macete; Mfinanga, Sayoki; Bates, Matthew; Mwaba, Peter; Ansumana, Rashid; Khan, Mishal; Alagaili, Abdulaziz N; Cotten, Matthew; Azhar, Esam I; Maeurer, Markus; Ippolito, Giuseppe; Petersen, Eskild;	2016	yes	yes	no	no
